# Supplementary material for: Pericardial Effusion Due to Trichosporon japonicum: A Case Report and Review of the Literature
Source: Pathogens. 2022 May 20;11(5):598. doi: 10.3390/pathogens11050598 (PMC9145057; doi:10.3390/pathogens11050598)
Supplement: Supplementary file 1 [file pathogens-11-00598-s001.zip]

Archive with 1 entries (1 files):
- pathogens-1713242-supplementary.pdf
